# Supplementary material for: Converting non-Mesogenic to Mesogenic Stacking of Amino-s-Triazine-Based Dendrons with p-CN Phenyl Unit by Eliminating Peripheral Dipole
Source: Nanomaterials (Basel). 2022 Jan 6;12(2):185. doi: 10.3390/nano12020185 (PMC8782037; doi:10.3390/nano12020185)
Supplement: Supplementary file 1 [file nanomaterials-12-00185-s001.zip]

Archive with 1 entries (1 files):
- nanomaterials-1494027-supplementary.pdf
